# Supplementary material for: Platelet Toll-like Receptor 4–Related Innate Immunity Potentially Participates in Transfusion Reactions Independent of ABO Compatibility: An Ex Vivo Study
Source: Biomedicines. 2021 Dec 23;10(1):29. doi: 10.3390/biomedicines10010029 (PMC8772939; doi:10.3390/biomedicines10010029)
Supplement: Supplementary file 1 [file biomedicines-10-00029-s001.zip]

Archive with 1 entries (1 files):
- biomedicines-1489661-supplementary.pdf
